# Supplementary material for: Analysis of the burden of colorectal cancer attributable to high body mass index in 204 countries and regions worldwide from 1990 to 2021
Source: Front Nutr. 2025 Jun 9;12:1589250. doi: 10.3389/fnut.2025.1589250 (PMC12183065; doi:10.3389/fnut.2025.1589250)
Supplement: Supplementary file 2 [file Table_2.xlsx]

## Sheet: Table S3.
val	sd	Time	group	low_50	up_50	low_60	up_60	low_70	up_70	low_80	up_80	low_95	up_95
1.876717180621718	0.01450972048245488	2022	ASR	1.866937629016543	1.886496732226892	1.864514505695973	1.888919855547462	1.861685110201895	1.891749251041541	1.858115718963211	1.895318642280225	1.848278128476106	1.905156232767329
1.883005025893318	0.01817342422525558	2023	ASR	1.870756137965496	1.89525391382114	1.867721176119878	1.898288875666758	1.864177358395953	1.901832693390683	1.85970669603654	1.906303355750096	1.847385114411817	1.918624937374819
1.889738096097827	0.02132577346529469	2024	ASR	1.875364524782219	1.904111667413436	1.871803120613514	1.90767307158214	1.867644594787782	1.911831597407873	1.862398454515319	1.917077737680335	1.84793958010585	1.931536612089805
1.897100330538964	0.02420772985937059	2025	ASR	1.880784320613748	1.913416340464179	1.876741629727233	1.917459031350694	1.872021122404656	1.922179538673271	1.86606602085925	1.928134640218677	1.849653180014597	1.94454748106333
1.905317625103018	0.02699529737030099	2026	ASR	1.887122794675435	1.923512455530601	1.882614580014595	1.928020670191441	1.877350497027386	1.93328475317865	1.870709653874292	1.939925596331744	1.852406842257228	1.958228407948808
1.914320020249459	0.0298166599676268	2027	ASR	1.894223591431279	1.934416449067639	1.889244209216685	1.939395831282233	1.883429960522998	1.94521007997592	1.876095062170962	1.952544978327956	1.855879366712911	1.972760673786008
1.924150414558966	0.03253774415167746	2028	ASR	1.902219975000735	1.946080854117196	1.896786171727405	1.951514657390526	1.890441311617828	1.957859517500103	1.882437026556515	1.965863802561416	1.860376436021678	1.987924393096253
1.934339203329081	0.03514518158231136	2029	ASR	1.910651350942603	1.958027055715559	1.904782105618357	1.963896301039805	1.897928795209806	1.970749611448355	1.889283080540558	1.979395326117604	1.86545464742775	2.003223759230411
1.945304314018192	0.0376994065445767	2030	ASR	1.919894914007147	1.970713714029236	1.913599113114202	1.977009514922181	1.90624772883801	1.984360899198373	1.896973674828044	1.993634953208339	1.871413477190821	2.019195150845562
1.957545695208366	0.04028960678461528	2031	ASR	1.930390500235535	1.984700890181197	1.923662135902504	1.991429254514227	1.915805662579504	1.999285727837227	1.905894419310489	2.009196971106243	1.87857806591052	2.036513324506212
1.970917197943468	0.04299680175695701	2032	ASR	1.941937353559279	1.999897042327657	1.934756887665867	2.007077508221069	1.92637251132326	2.015461884563675	1.915795298091049	2.026039097795887	1.886643466499832	2.055190929387104
1.985011481760838	0.04569717290748932	2033	ASR	1.95421158722119	2.015811376300485	1.946580159345639	2.023442804176036	1.937669210628679	2.032353752892996	1.926427706093436	2.043595257428239	1.895445022862158	2.074577940659517
1.999371119022539	0.04836029881961661	2034	ASR	1.966776277618117	2.031965960426961	1.958700107715241	2.040042130329836	1.949269849445416	2.049472388599662	1.93737321593579	2.061369022109287	1.90458493333609	2.094157304708987
2.014487979333292	0.05103293207980463	2035	ASR	1.980091783111503	2.04888417555508	1.971569283454176	2.057406675212408	1.961617861698614	2.067358096967969	1.949063760406982	2.079912198259601	1.914463432456875	2.114512526209709
2.031019645887302	0.05379636166192214	2036	ASR	1.994760898127167	2.067278393647438	1.985776905729626	2.076262386044978	1.975286615205551	2.086752676569053	1.962052710236718	2.099986581537886	1.925578777029935	2.13646051474467
2.048794876832445	0.05671991723739776	2037	ASR	2.010565652614439	2.087024101050452	2.001093426435794	2.096496327229097	1.990033042574501	2.107556711090389	1.976079942934101	2.121509810730789	1.937623839047146	2.159965914617745
2.06699066459856	0.05968869412450218	2038	ASR	2.026760484758646	2.107220844438474	2.016792472839854	2.117188856357266	2.005153177485576	2.128828151711544	1.990469758730948	2.143511570466172	1.950000824114535	2.183980505082584
2.085163220050443	0.06267398541040235	2039	ASR	2.042920953883832	2.127405486217054	2.032454398320295	2.137872041780591	2.020232971165266	2.15009346893562	2.004815170754307	2.165511269346579	1.962322208646054	2.208004231454832
2.103839289412095	0.06572600830580697	2040	ASR	2.059539959813982	2.148138619010209	2.048563716426912	2.159114862397279	2.035747144807279	2.171931434016912	2.019578546764051	2.18810003206014	1.975016313132714	2.232662265691477
2.124101393869612	0.06894378610973799	2041	ASR	2.077633282031648	2.170569505707575	2.066119669751322	2.182083117987901	2.052675631459923	2.1955271562793	2.035715460076927	2.212487327662296	1.988971573094525	2.259231214644698
2.14595745496827	0.07240324900793242	2042	ASR	2.097157665136924	2.194757244799617	2.085066322552599	2.206848587383941	2.070947688996052	2.220967220940488	2.053136489740101	2.23877842019644	2.004047086912723	2.287867823023818
2.168352699492673	0.07600639591607163	2043	ASR	2.11712438864524	2.219581010340105	2.104431320527257	2.232274078458089	2.089610073323623	2.247095325661723	2.070912499928269	2.265792899057077	2.019380163497172	2.317325235488173
2.190603843972474	0.07973338122430848	2044	ASR	2.13686354502729	2.244344142917658	2.123548070362831	2.257659617582117	2.10800006102409	2.273207626920858	2.088385649242911	2.292822038702037	2.034326416772829	2.346881271172119
2.213014056756609	0.08364576814474993	2045	ASR	2.156636809027048	2.269391304486171	2.142667965746875	2.283360147766344	2.126357040958649	2.29967107255457	2.10578018199504	2.320247931518179	2.0490683511929	2.376959762320319
2.236766290328904	0.08786775894127986	2046	ASR	2.177543420802482	2.295989159855327	2.162869505059288	2.310663075598521	2.145735292065738	2.32779728859207	2.124119823366184	2.349412757291625	2.064545482803996	2.408987097853813
2.262099589497032	0.09249993731545686	2047	ASR	2.199754631746414	2.32444454724765	2.184307142214732	2.339892036779331	2.166269654438219	2.357929524555845	2.143514669858616	2.380684509135448	2.080799712358736	2.443399466635327
2.287931817139929	0.09748173633791683	2048	ASR	2.222229126848172	2.353634507431685	2.205949676879741	2.369913957400116	2.186940738293847	2.38892289598601	2.162960231154719	2.412903403125138	2.096867613917611	2.478996020362246
2.313548487944484	0.1028285001611591	2049	ASR	2.244242078835863	2.382854897053105	2.227069719308949	2.400027256580019	2.207018161777523	2.420078814111445	2.181722350737878	2.44537462515109	2.112004627628612	2.515092348260356
2.339089884186897	0.1086339330419864	2050	ASR	2.265870613316598	2.412309155057196	2.247728746498586	2.430451021875208	2.226545129555399	2.451634638818395	2.19982118202707	2.478358586346724	2.126167375424604	2.55201239294919
