# Supplementary material for: Analysis of the burden of colorectal cancer attributable to high body mass index in 204 countries and regions worldwide from 1990 to 2021
Source: Front Nutr. 2025 Jun 9;12:1589250. doi: 10.3389/fnut.2025.1589250 (PMC12183065; doi:10.3389/fnut.2025.1589250)
Supplement: Supplementary file 3 [file Table_3.xlsx]

## Sheet: Table S4.
val	sd	Time	group	low_50	up_50	low_60	up_60	low_70	up_70	low_80	up_80	low_95	up_95
43.91279716705615	0.3553510855312167	2022	ASR	43.67329053540811	44.1523037987042	43.6139469041244	44.21164742998791	43.54465344244581	44.2809408916665	43.45723707540513	44.36835725870718	43.21630903941497	44.60928529469734
44.19665488351439	0.4511888587713956	2023	ASR	43.89255359270247	44.50075617432631	43.81720505328764	44.57610471374114	43.72922322582723	44.66408654120156	43.61823076656946	44.77507900045932	43.31232472032246	45.08098504670632
44.48850034655895	0.5345929231405692	2024	ASR	44.12818471636221	44.8488159767557	44.03890769819773	44.93809299492017	43.93466207818532	45.04233861493258	43.80315221909274	45.17384847402516	43.44069821720343	45.53630247591447
44.77838734544869	0.6110032917504246	2025	ASR	44.36657112680891	45.19020356408848	44.26453357708659	45.2922411138108	44.14538793519525	45.41138675570213	43.99508112542465	45.56169356547274	43.58082089361786	45.97595379727952
45.08502464255394	0.6843842455845117	2026	ASR	44.62374966102998	45.5462996240779	44.50945749201737	45.66059179309051	44.37600256412838	45.79404672097949	44.20764403971459	45.96240524539328	43.7436315212083	46.42641776389958
45.43011703643217	0.7581740706757057	2027	ASR	44.91910771279674	45.9411263600676	44.79249264299391	46.06774142987044	44.64464869921214	46.2155853736522	44.45813787782592	46.40209619503842	43.94409585790779	46.91613821495655
45.80783173046818	0.8303818486197885	2028	ASR	45.24815436449844	46.36750909643792	45.10948059577894	46.50618286515742	44.94755613529808	46.66810732563828	44.74328220053761	46.87238126039875	44.1802833071734	47.43538015376296
46.19272849240618	0.9006648099421901	2029	ASR	45.58568041050514	46.79977657430721	45.43526938724479	46.95018759756756	45.25963974930607	47.12581723550628	45.03807620606029	47.34738077875206	44.42742546491948	47.95803151989287
46.56585775361765	0.9693410923386508	2030	ASR	45.9125218573814	47.2191936498539	45.75064189496084	47.38107361227446	45.56162038195481	47.57009512528049	45.3231624732395	47.8085530339958	44.66594921263389	48.46576629460141
46.95469333567825	1.038344548122322	2031	ASR	46.2548491102438	47.6545375611127	46.08144557070738	47.82794110064912	45.87896838382353	48.03041828753297	45.62353562498544	48.28585104637106	44.9195380213585	48.989848649998
47.39346992194617	1.110414510910078	2032	ASR	46.64505054159278	48.14188930229956	46.4596113182708	48.32732852562155	46.24308048864333	48.54385935524901	45.96991851895945	48.81702132493289	45.21705748056242	49.56988236332992
47.87614641151563	1.183608649077093	2033	ASR	47.07839418203768	48.67389864099359	46.8807315376418	48.87156128538947	46.64992785107177	49.1023649719595	46.3587601233988	49.39353269963247	45.55627345932453	50.19601936370674
48.36604858201775	1.256845382053613	2034	ASR	47.51893479451361	49.21316236952188	47.30904161571066	49.42305554832483	47.0639567662102	49.66814039782529	46.75477280222501	49.97732436181048	45.90263163319267	50.82946553084282
48.83186100997077	1.329660516400856	2035	ASR	47.93566982191659	49.72805219802494	47.71361651567764	49.95010550426389	47.45433271497948	50.20938930496205	47.12723622794487	50.53648579199666	46.22572639782508	51.43799562211645
49.30722878785426	1.404101860549087	2036	ASR	48.36086413384418	50.25359344186435	48.12637912313248	50.48807845257605	47.85257926032541	50.76187831538311	47.50717020263033	51.10728737307819	46.55518914117805	52.05926843453047
49.83694603595115	1.483322398190169	2037	ASR	48.83718673957097	50.83670533233133	48.58947189907322	51.08442017282908	48.30022403142613	51.37366804047617	47.93532672147136	51.73856535043095	46.92963413549842	52.74425793640388
50.41886743085911	1.565838865619865	2038	ASR	49.36349203543132	51.4742428262869	49.1019969448728	51.73573791684542	48.79665836607693	52.04107649564129	48.41146200513444	52.42627285658378	47.34982325424417	53.48791160747405
51.00689301975153	1.650253282871259	2039	ASR	49.8946223070963	52.11916373240676	49.6190300088568	52.39475603064626	49.29723061869691	52.71655542080615	48.89126831111058	53.12251772839248	47.77239658532386	54.2413894541792
51.55823253869873	1.735743980690316	2040	ASR	50.38834109571346	52.72812398168401	50.09847185093818	53.01799322645929	49.76000177470357	53.3564633026939	49.33300875545375	53.78345632194372	48.15617433654571	54.96029074085175
52.11291802953711	1.825039934922828	2041	ASR	50.88284111339912	53.3429949456751	50.57805944426701	53.64777661480721	50.22217665695706	54.00365940211717	49.77321683296605	54.45261922610818	48.53583975708837	55.68999630198586
52.72115593335328	1.922008847796825	2042	ASR	51.42572196993822	54.01658989676834	51.10474649235615	54.33756537435041	50.72995476703577	54.71235709967079	50.25714059047775	55.18517127622881	48.95401859167151	56.48829327503505
53.38815802839082	2.025994167780661	2043	ASR	52.02263795930666	54.75367809747498	51.68429693328729	55.09201912349435	51.28922807057005	55.48708798621158	50.79083350529601	55.98548255148562	49.41720945954072	57.35910659724092
54.06116878242121	2.135698078379901	2044	ASR	52.62170827759315	55.50062928724926	52.26504669850371	55.8572908663387	51.84858557321963	56.27375199162278	51.32320384593817	56.79913371890424	49.8752005487966	58.24713701604581
54.68903728524615	2.250534890801695	2045	ASR	53.17217676884581	56.20589780164649	52.79633744208193	56.58173712841037	52.35748313837559	57.02059143211671	51.80385155523838	57.57422301525392	50.27798889927483	59.10008567121747
55.31294125404657	2.374337874851336	2046	ASR	53.71263752639677	56.91324498169637	53.3161231012966	57.30975940679654	52.85312721570059	57.77275529239255	52.26904009848716	58.35684240960598	50.65923901933795	59.96664348875519
55.98139090023579	2.51193632984441	2047	ASR	54.28834581392066	57.67443598655093	53.86885244683665	58.09392935363494	53.37902486251699	58.5837569379546	52.76108852537526	59.20169327509632	51.05799569374075	60.90478610673084
56.70697970095213	2.663883123301921	2048	ASR	54.91152247584663	58.50243692605762	54.46665399425521	58.94730540764904	53.94719678521133	59.46676261669292	53.29188153687906	60.12207786502519	51.48576877928036	61.92819062262389
57.43831197950105	2.829775715940626	2049	ASR	55.53104314695707	59.34558081204504	55.05847060239498	59.81815335660712	54.50666433778656	60.36995962121554	53.81053951166517	61.06608444733693	51.89195157625743	62.98467238274468
58.1227022687028	3.010194527192853	2050	ASR	56.09383115737482	60.15157338003078	55.59112867133361	60.65427586607198	55.004140738531	61.24126379887459	54.26363288484156	61.98177165256403	52.22272099540481	64.02268354200079
